# Supplementary material for: Comprehensive Molecular Characterization of Extensively Drug-Resistant Acinetobacter baumannii Isolated from Intensive Care Unit Patients: Carbapenemase Genes, Plasmid-Mediated Resistance Determinants, and PFGE-Based Clonal Analysis
Source: Pharmaceuticals (Basel). 2026 May 29;19(6):862. doi: 10.3390/ph19060862 (PMC13306068; doi:10.3390/ph19060862)
Supplement: Supplementary file 1 [file pharmaceuticals-19-00862-s001.zip]

Archive with 1 entries (1 files):
- pharmaceuticals-4279584-supplementary.pdf
